# Supplementary material for: KmerAperture: Retaining k-mer synteny for alignment-free extraction of core and accessory differences between bacterial genomes
Source: PLoS Genet. 2024 Apr 29;20(4):e1011184. doi: 10.1371/journal.pgen.1011184 (PMC11101094; doi:10.1371/journal.pgen.1011184)
Supplement: S2 Table — There were three SNP amounts (50, 100, 150) and five fractions of k-clustering for each (20, 40, 60, 80 and 100% density). Within each category 50 genomes were simulated. The median retrieval is reported for each category with individual genome minimum and maximum retrieval. (CSV) [file pgen.1011184.s002.csv]

Algorithm	Fraction of k-clustered SNPs	Number of SNPs
		50	100	150
KmerAperture	20%	36 (28-46)	73 (52-83)	111 (97-120)
	40%	36 (24-42)	73 (57-84)	108 (90-122)
	60%	36.5 (19-44)	69 (40-80)	111 (80-124)
	80%	36 (13-44)	67.5 (32-79)	108.5 (48-125)
	100%	35 (8-43)	65 (20-81)	109 (79-122)
SKA	20%	33 (26-41)	67 (53-77)	100 (82-110)
	40%	29 (21-36)	56 (45-68)	83 (72-96)
	60%	25 (18-34)	49 (32-60)	73 (62-87)
	80%	20 (13-30)	40 (31-60)	59 (43-73)
	100%	17 (10-24)	29.5 (17-43)	47 (35-63)
